# Supplementary material for: Crystallization and Structural Properties of Oleogel-Based Margarine
Source: Molecules. 2022 Dec 15;27(24):8952. doi: 10.3390/molecules27248952 (PMC9787469; doi:10.3390/molecules27248952)
Supplement: Supplementary file 1 [file molecules-27-08952-s001.zip]

Archive with 1 entries (1 files):
- molecules-2051716-supplementary.pdf
